# Supplementary material for: RhizoVision Crown: An Integrated Hardware and Software Platform for Root Crown Phenotyping
Source: Plant Phenomics. 2020 Feb 15;2020:3074916. doi: 10.34133/2020/3074916 (PMC7706346; doi:10.34133/2020/3074916)
Supplement: Supplementary Materials — Supplementary Material 1 is included as a PDF containing images of the completed hardware platform from different angles, schematic drawings, and a part list for the aluminum structure. A table of the means of all extracted features for the four wheat and soybean parents is found in Supplementary Material 2. A table containing the contribution rates, or proportions of variance, from each principal component and the loadings of all features onto the components for both species is found in Supplementary Material 3. [file 3074916.f1.zip]

Archive with 3 entries (3 files):
- Supp1_RhizoVision_Crown_Hardware_Plans_Details.pdf
- parentfeaturemeans.xlsx
- PCAcontributionsandloadings.xlsx
