# Supplementary material for: RhizoVision Crown: An Integrated Hardware and Software Platform for Root Crown Phenotyping
Source: Plant Phenomics. 2020 Feb 15;2020:3074916. doi: 10.34133/2020/3074916 (PMC7706346; doi:10.34133/2020/3074916)
Supplement: Supplementary Materials — Supplementary Material 1 is included as a PDF containing images of the completed hardware platform from different angles, schematic drawings, and a part list for the aluminum structure. A table of the means of all extracted features for the four wheat and soybean parents is found in Supplementary Material 2. A table containing the contribution rates, or proportions of variance, from each principal component and the loadings of all features onto the components for both species is found in Supplementary Material 3. [file 3074916.f1.zip › parentfeaturemeans.xlsx]

## Sheet: parent_means
Column1	Column2	Column3	Column4	Column5	Column6	Column7	Column8	Column9
	Soybean_PI398823	Soybean_PI567758	Soybean_ratio	Soybean_diff	Wheat_TAM111	Wheat_TX1822	Wheat_ratio	Wheat_diff
Median.Number.of.Roots	3.02	1.98	1.53	1.05	6.61	8.22	0.8	-1.61
Maximum.Number.of.Roots	15.09	9.86	1.53	5.23	25.11	25.22	1	-0.11
Number.of.Root.Tips	361.52	186.14	1.94	175.39	632.5	700.11	0.9	-67.61
Total.Root.Length	1638.89	889.62	1.84	749.26	3766.55	3669.71	1.03	96.84
Depth	135.95	111.93	1.21	24.02	168.43	155.75	1.08	12.68
Maximum.Width	117.78	103.46	1.14	14.31	79.94	79	1.01	0.95
Width.to.Depth.Ratio	0.89	0.93	0.96	-0.03	0.49	0.56	0.88	-0.07
Network.Area	1877.17	1207.96	1.55	669.21	2716.27	2732.35	0.99	-16.07
Convex.Area	10451	6981.28	1.5	3469.72	8756.34	8169.36	1.07	586.97
Solidity	0.2	0.21	0.98	0	0.3	0.33	0.9	-0.03
Lower.Root.Area	1234.39	826.35	1.49	408.04	2505.53	2495.21	1	10.32
Average.Diameter	2.32	2.63	0.88	-0.32	1.52	1.55	0.98	-0.03
Median.Diameter	1.53	1.75	0.87	-0.23	0.81	0.91	0.89	-0.1
Maximum.Diameter	11.22	10.14	1.11	1.08	17.67	17.41	1.01	0.26
Perimeter	1989	1111.08	1.79	877.93	3954.67	3928.89	1.01	25.78
Volume	12968.6	8922.43	1.45	4046.13	26601.8	21810.5	1.22	4791.3
Surface.Area	11126.8	6924.48	1.61	4202.28	20072.3	19219.4	1.04	852.92
Holes	88.3	30.64	2.88	57.66	652.39	559.11	1.17	93.28
Average.Hole.Size	8.57	7.1	1.21	1.47	2.17	2.92	0.74	-0.75
Computation.Time	0.32	0.25	1.27	0.07	0.36	0.33	1.09	0.03
Average.Root.Orientation	42.44	40.32	1.05	2.11	48.98	48.51	1.01	0.47
Shallow.Angle.Frequency	0.39	0.45	0.86	-0.06	0.29	0.3	0.98	-0.01
Medium.Angle.Frequency	0.29	0.23	1.26	0.06	0.29	0.29	0.99	0
Steep.Angle.Frequency	0.32	0.32	1.01	0	0.42	0.41	1.02	0.01
Fine.Diameter.Frequency	0.48	0.42	1.13	0.06	0.7	0.68	1.04	0.03
Medium.Diameter.Frequency	0.26	0.26	1.01	0	0.17	0.18	0.93	-0.01
Coarse.Diameter.Frequency	0.26	0.32	0.82	-0.06	0.12	0.14	0.9	-0.01
