# Supplementary material for: RhizoVision Crown: An Integrated Hardware and Software Platform for Root Crown Phenotyping
Source: Plant Phenomics. 2020 Feb 15;2020:3074916. doi: 10.34133/2020/3074916 (PMC7706346; doi:10.34133/2020/3074916)
Supplement: Supplementary Materials — Supplementary Material 1 is included as a PDF containing images of the completed hardware platform from different angles, schematic drawings, and a part list for the aluminum structure. A table of the means of all extracted features for the four wheat and soybean parents is found in Supplementary Material 2. A table containing the contribution rates, or proportions of variance, from each principal component and the loadings of all features onto the components for both species is found in Supplementary Material 3. [file 3074916.f1.zip › PCAcontributionsandloadings.xlsx]

## Sheet: soybean2017.pcaloadings
	PC1	PC2	PC3	PC4	PC5	PC6	PC7	PC8	PC9	PC10	PC11	PC12	PC13	PC14	PC15	PC16	PC17	PC18	PC19	PC20	PC21	PC22	PC23	PC24	PC25	PC26	PC27
Contribution rate	0.5194	0.1297	0.1102	0.0542	0.047	0.0352	0.0326	0.0199	0.0172	0.0071	0.0065	0.0056	0.0035	0.0034	0.0021	0.0015	0.0014	0.001	0.0007	0.0006	0.0005	0.0003	0.0002	0.0001	0	0	0
Accumulative contribution	0.5194	0.6491	0.7593	0.8135	0.8605	0.8958	0.9284	0.9483	0.9655	0.9726	0.9791	0.9847	0.9883	0.9917	0.9937	0.9952	0.9966	0.9976	0.9982	0.9989	0.9994	0.9997	0.9999	1	1	1	1
Median.Number.of.Roots	-0.2254	-0.085	0.0177	-0.2306	0.1117	-0.2213	0.0213	-0.0992	0.0904	-0.6095	0.1684	0.3671	-0.2099	-0.1647	0.2626	0.0798	0.2392	-0.2218	-0.0903	-0.0551	-0.0603	-0.0651	-0.0357	-0.0247	-0.0024	0	0
Maximum.Number.of.Roots	-0.2455	-0.0173	0.0071	-0.1234	-0.0096	-0.1168	-0.0612	0.0218	-0.0217	0.5301	-0.3495	-0.1153	-0.304	-0.4878	0.2224	0.0183	0.2422	-0.194	-0.0783	-0.047	-0.0563	-0.0019	-0.0362	-0.0031	-0.0002	0	0
Number.of.Root.Tips	-0.2563	-0.0699	-0.0298	-0.0932	-0.036	-0.0423	0.0095	-0.0244	0.1396	-0.0263	-0.0609	0.1113	0.041	-0.2958	-0.1487	0.0372	-0.6748	0.2518	-0.2202	-0.1128	-0.334	-0.1604	0.0142	-0.2153	0.0582	0	0
Total.Root.Length	-0.2569	-0.0876	-0.0618	-0.1047	-0.042	-0.0215	0.0213	-0.0762	0.1343	-0.0597	-0.1192	-0.0334	0.0388	-0.0134	-0.09	0.0087	-0.1201	0.0718	0.0857	0.0526	0.1403	0.1594	0.0387	0.4092	-0.7827	0	0
Depth	-0.1562	-0.0511	0.0356	0.4117	-0.3915	0.4115	0.0604	0.0292	0.126	-0.0144	-0.0869	0.202	-0.1854	0.1578	0.5256	0.0347	-0.1393	-0.0164	0.1168	0.0902	-0.1421	0.1055	-0.0318	-0.0046	-0.0063	0	0
Maximum.Width	-0.2136	0.2299	-0.0832	0.147	0.0262	-0.1947	-0.1587	0.3118	0.005	0.0594	-0.0097	0.0753	0.0381	0.2163	0.0867	0.1142	-0.023	-0.0998	-0.1498	-0.1492	0.0936	-0.169	0.7346	0.0408	-0.0074	0	0
Width.to.Depth.Ratio	-0.1449	0.3036	-0.0849	-0.0505	0.2571	-0.4262	-0.2114	0.2558	-0.141	0.0245	-0.0115	-0.0682	0.0008	0.2459	0.3243	-0.0035	-0.2176	0.1259	0.2143	0.1757	-0.1353	0.1887	-0.3662	-0.0157	-0.0005	0	0
Network.Area	-0.2498	-0.0609	-0.1758	0.0205	-0.0342	0.0073	0.0332	-0.0448	0.0096	0.0201	0.0385	-0.0098	0.2097	-0.1205	0.1021	-0.0187	0.083	0.1572	0.4236	0.1368	0.4184	-0.4161	-0.0179	-0.4872	-0.1061	0	0
Convex.Area	-0.2354	0.1042	-0.0708	0.2222	-0.132	-0.0183	-0.0627	0.2537	0.1211	-0.0105	0.0533	0.1709	0.123	-0.1153	-0.4584	0.0198	0.388	0.0277	0.2322	0.2354	-0.4951	0.0238	-0.0342	0.0113	-0.0056	0	0
Solidity	0.1005	-0.3478	-0.2111	-0.322	0.0879	-0.0621	0.1951	0.0114	0.1436	0.4629	0.1172	0.4939	0.178	0.2896	0.0869	0.1953	0.0405	-0.0066	0.0246	0.0222	-0.1078	0.0502	0.0092	-0.0064	-0.0014	0	0
Lower.Root.Area	-0.2332	-0.0385	-0.1449	0.0167	-0.0563	-0.0247	0.0446	-0.1091	0.2011	0.1928	0.7338	-0.3907	-0.3487	0.0943	-0.029	0.0168	-0.0143	-0.0169	-0.0399	-0.0198	-0.0459	0.0115	-0.0062	-0.0056	0.0008	0	0
Average.Diameter	0.1825	-0.1045	-0.3817	0.0743	0.0381	0.0227	0.0507	0.1838	-0.0197	-0.1357	-0.0737	-0.1074	-0.1733	-0.1048	0.1409	0.2661	0.2654	0.6877	-0.2058	-0.0675	-0.0109	-0.0234	0.0054	0.0873	-0.01	0	0
Median.Diameter	0.1849	-0.1398	-0.3268	0.0503	-0.0182	-0.1393	0.0242	0.2642	0.2978	-0.0355	-0.1093	0.1051	-0.2594	0.0348	-0.0601	-0.736	-0.0593	-0.0613	-0.0002	-0.0239	0.0827	-0.0706	-0.0213	0.002	0.0073	0	0
Maximum.Diameter	-0.174	-0.0812	-0.3006	0.029	0.1389	0.1976	0.0748	-0.0083	-0.6241	-0.0209	-0.0811	0.1804	-0.4547	0.1469	-0.3103	0.0749	-0.1365	-0.1293	0.0907	0.0257	0.0476	-0.0372	-0.0179	-0.02	-0.003	0	0
Perimeter	-0.2588	-0.0621	-0.0271	-0.0891	-0.0635	-0.0492	0.025	-0.0266	0.1668	-0.0634	-0.0812	0.0603	-0.0371	-0.0979	-0.1538	0.0364	-0.0534	0.1585	0.1583	0.0859	0.3834	0.6391	0.1765	0.0086	0.4331	0	0
Volume	-0.205	-0.1035	-0.2939	0.0151	0.0415	0.1423	0.073	-0.0336	-0.3406	-0.0487	0.1061	-0.1347	0.4452	-0.0709	0.1939	-0.3433	0.1284	-0.0714	-0.2714	-0.1067	-0.1756	0.3582	0.0851	-0.2088	-0.0955	0	0
Surface.Area	-0.2439	-0.0911	-0.1951	-0.0247	0.001	0.058	0.0424	-0.0724	-0.076	-0.02	0.0105	-0.0813	0.2736	-0.0585	0.114	-0.0977	-0.0558	-0.022	0.0888	0.0481	0.0149	-0.3516	-0.0821	0.6777	0.4071	0	0
Holes	-0.2216	-0.1626	-0.0552	-0.2211	-0.0352	-0.0008	-0.006	-0.2257	0.2065	-0.1463	-0.4501	-0.3805	-0.0523	0.5244	-0.0708	0.0295	0.1532	-0.0229	-0.0357	0.0129	-0.2238	-0.0962	0.0295	-0.1722	0.0999	0	0
Average.Hole.Size	-0.0393	0.1545	0.0826	0.2053	-0.0484	-0.353	0.8836	0.0024	-0.0555	-0.0071	-0.0875	-0.074	0.0033	0.0168	-0.0052	0.0181	-0.0101	-0.0206	-0.0103	-0.0062	-0.0163	-0.0075	0.0004	-0.0001	-0.0005	0	0
Computation.Time	-0.2439	0.0752	-0.0815	0.187	-0.1315	0.0107	-0.061	0.2061	0.1395	0.0394	-0.0436	0.1056	0.1365	0.1567	-0.1813	0.1703	0.0656	-0.1485	-0.4314	-0.2855	0.3514	-0.0253	-0.5205	-0.0382	0.01	0	0
Average.Root.Orientation	-0.0336	-0.4441	0.1909	0.2647	0.0237	-0.2396	-0.1081	0.0276	-0.1099	-0.005	0.0103	-0.0466	0.0171	0.0271	-0.0157	0.0035	0.0215	0.063	0.381	-0.667	-0.0975	0.0578	-0.0276	0.0316	0.0029	0	0
Shallow.Angle.Frequency	0.077	0.3853	-0.2006	-0.3035	-0.3218	0.0721	0.0386	-0.0486	-0.0153	-0.0146	0.004	0.0377	-0.0059	-0.0046	0.0012	-0.0049	0.0158	0.0061	0.2035	-0.3549	-0.0593	0.0237	-0.0177	0.0117	0.0009	0.6531	0.0001
Medium.Angle.Frequency	-0.1171	-0.1067	0.1344	0.2369	0.658	0.2355	0.0846	0.0655	0.2103	0.0214	-0.0324	-0.0237	-0.0025	-0.0189	0.0112	-0.0038	0.0051	-0.0106	-0.0402	0.0766	0.0121	0.0032	0.0061	-0.0076	-0.0003	0.5884	0.0001
Steep.Angle.Frequency	0.039	-0.3961	0.109	0.1234	-0.3713	-0.3894	-0.1573	-0.0142	-0.2386	-0.0064	0.0345	-0.0223	0.0112	0.0296	-0.0155	0.0114	-0.0279	0.0048	-0.2292	0.3916	0.0664	-0.0363	0.0168	-0.0067	-0.0009	0.4767	0.0001
Fine.Diameter.Frequency	-0.1954	0.0362	0.3552	-0.1833	-0.0351	0.0932	0.0477	0.1001	-0.1258	0.0726	0.0644	0.1108	-0.0688	0.1256	-0.0033	-0.2458	0.1197	0.2954	-0.0841	-0.0332	0.0314	-0.0692	-0.0094	0.0285	0.0011	-0.0001	0.7373
Medium.Diameter.Frequency	0.0663	0.2014	-0.2737	0.3917	0.104	-0.2308	-0.1654	-0.6791	0.0874	0.1008	-0.0693	0.1993	0.0031	0.0052	-0.0252	-0.0225	0.0346	0.0445	-0.0506	-0.0219	-0.0213	0.0323	0.011	0.0122	0.0009	-0.0001	0.3202
Coarse.Diameter.Frequency	0.2065	-0.1534	-0.293	0.0164	-0.0125	0.0087	0.03	0.2415	0.1089	-0.1443	-0.0425	-0.2446	0.0837	-0.1584	0.0176	0.3168	-0.167	-0.3901	0.1315	0.053	-0.0274	0.0684	0.0057	-0.0419	-0.0018	-0.0001	0.5948

## Sheet: wheat2018.pcaloadings
	PC1	PC2	PC3	PC4	PC5	PC6	PC7	PC8	PC9	PC10	PC11	PC12	PC13	PC14	PC15	PC16	PC17	PC18	PC19	PC20	PC21	PC22	PC23	PC24	PC25	PC26	PC27
Contribution rate	0.3499	0.2702	0.1247	0.0707	0.0532	0.0392	0.0254	0.0198	0.0121	0.0078	0.0068	0.0045	0.0039	0.0028	0.0022	0.0016	0.0015	0.0011	0.0008	0.0006	0.0006	0.0003	0.0003	0.0001	0	0	0
Accumulative contribution	0.3499	0.6202	0.7449	0.8156	0.8688	0.908	0.9333	0.9531	0.9652	0.9729	0.9797	0.9842	0.9881	0.9909	0.9931	0.9948	0.9963	0.9974	0.9982	0.9987	0.9993	0.9996	0.9999	1	1	1	1
Median.Number.of.Roots	-0.1612	-0.1577	0.0521	-0.32	0.3224	-0.3138	0.0774	-0.0726	0.4209	-0.1556	0.307	-0.3664	-0.1569	-0.1115	0.3314	0.0695	0.1567	0.0881	-0.1091	-0.0466	-0.0265	-0.0388	-0.0071	-0.0086	-0.0026	0	0
Maximum.Number.of.Roots	-0.2025	-0.2136	0.0668	-0.0578	0.0999	0.0649	0.0537	0.0312	-0.7804	0.288	0.2191	-0.2678	0.0357	-0.1211	0.1849	0.0424	0.1036	0.0669	-0.0825	-0.0161	-0.0307	-0.0249	-0.011	0.0023	-0.002	0	0
Number.of.Root.Tips	-0.2666	-0.1462	-0.0516	-0.1167	-0.0703	-0.0522	-0.0965	0.0731	0.0901	0.0882	0.5596	0.6165	0.235	-0.1146	-0.2012	-0.007	0.1301	-0.0194	-0.1559	-0.0114	-0.0464	-0.0452	0.0102	-0.0568	0.0393	0	0
Total.Root.Length	-0.3082	-0.0726	-0.0895	-0.1175	-0.0244	-0.0456	0.0043	0.0582	0.0154	0.0295	-0.0658	0.0071	0.0271	0.1853	-0.0471	0.0429	-0.0474	-0.1477	0.1666	-0.0651	0.1128	-0.0463	-0.0127	0.4026	-0.7708	0	0
Depth	-0.1117	0.0598	-0.3795	0.2372	-0.3593	0.1595	-0.1085	0.0891	0.0622	-0.0202	0.0589	-0.0351	-0.3662	-0.3038	0.2325	0.4442	0.1781	-0.2911	-0.0687	0.0251	-0.0195	0.0224	-0.0045	-0.0036	-0.0035	0	0
Maximum.Width	-0.1009	-0.2212	0.1625	0.4184	0.0712	-0.2431	0.1695	-0.131	-0.0191	0.023	-0.1497	0.221	-0.2345	-0.0835	0.0568	-0.118	0.0087	-0.0492	-0.0736	-0.6816	0.0015	0.062	0.0404	-0.0143	-0.0024	0	0
Width.to.Depth.Ratio	-0.008	-0.1938	0.3597	0.1757	0.2484	-0.2751	0.1818	-0.1582	-0.0393	0.0362	-0.1712	0.2002	-0.0292	-0.0854	-0.0946	0.4114	0.0291	-0.278	0.0531	0.5165	-0.0011	-0.0056	-0.0164	0.0135	0.0014	0	0
Network.Area	-0.3014	0.0954	-0.1138	-0.0155	0.0576	-0.0782	0.0166	0.0365	0.0145	0.035	-0.202	-0.1167	0.0783	-0.1409	-0.2047	0.0098	-0.0083	-0.0446	0.0918	-0.0603	0.2472	-0.5421	-0.0806	-0.6081	-0.0811	0	0
Convex.Area	-0.1871	-0.1472	-0.1473	0.4368	-0.0998	-0.1074	0.0598	-0.0332	0.1115	-0.0236	0.1494	-0.3404	0.2233	0.0099	-0.0716	-0.42	-0.2427	-0.3177	-0.2866	0.2543	-0.0986	0.069	-0.0258	0.0104	0.0029	0	0
Solidity	-0.1491	0.2419	0.0303	-0.3759	0.1442	0.0084	-0.0164	0.0623	-0.0865	0.1048	-0.2075	0.2147	-0.4446	-0.2758	0.0337	-0.4429	-0.1209	-0.2837	-0.201	0.1525	-0.0589	0.1043	-0.0119	0.0131	0.0011	0	0
Lower.Root.Area	-0.2931	0.0887	-0.1338	-0.0389	0.0253	-0.1418	0.0515	0.0895	0.0322	0.0543	-0.2053	-0.1723	0.0224	-0.218	-0.4848	0.2124	-0.023	0.3371	-0.0366	-0.0475	-0.465	0.3341	0.0752	0.0152	0.0048	0	0
Average.Diameter	-0.0548	0.3276	0.0648	0.185	0.2217	0.1188	0.0008	-0.0484	0.0498	0.1334	0.1523	0.0437	0.0211	0.0888	0.1839	-0.0492	0.0143	-0.1465	0.3339	-0.0471	-0.6621	-0.3461	0.0219	0.0379	-0.0141	0	0
Median.Diameter	-0.0046	0.3413	-0.059	0.0762	0.0431	-0.231	0.1638	0.1283	-0.0708	0.0286	0.2129	0.1077	0.0075	-0.0839	0.2039	0.2459	-0.7305	0.1907	-0.0609	-0.0212	0.1615	-0.0258	-0.007	0.0534	0.0018	0	0
Maximum.Diameter	-0.2124	0.112	0.0621	0.1696	0.3257	0.3398	-0.1718	-0.2231	-0.155	-0.5121	0.2401	-0.0271	-0.3198	0.1764	-0.306	0.0734	-0.0748	0.0534	-0.1027	0.0076	0.1096	-0.0011	-0.0196	0.0191	0.0015	0	0
Perimeter	-0.2745	-0.165	-0.1208	-0.0959	0.0034	-0.0559	-0.0423	0.0223	-0.003	0.0189	0.0996	-0.0429	-0.0699	0.0834	-0.0248	-0.0625	-0.1718	-0.2199	0.7119	-0.0324	0.1593	0.3085	0.0552	-0.0382	0.3591	0	0
Volume	-0.2445	0.1466	0.041	0.1299	0.2536	0.2671	-0.148	-0.1133	0.0684	-0.1058	-0.2016	0.1299	0.4454	-0.2331	0.4199	-0.0066	0.065	0.0696	0.0096	0.0247	0.1013	0.3876	0.0587	-0.1802	-0.1454	0	0
Surface.Area	-0.3006	0.119	-0.0446	0.0095	0.0943	0.044	-0.0236	0.0057	0.0641	0.0477	-0.2397	-0.0219	0.2103	-0.0673	-0.0098	0.0446	0.1069	-0.0082	-0.1192	-0.0704	0.2059	-0.3129	-0.0619	0.61	0.4689	0	0
Holes	-0.2885	-0.094	-0.0242	-0.2036	-0.0809	0.0411	0.0487	0.0805	-0.0136	-0.0178	-0.2215	0.09	0.0208	0.6549	0.2101	0.2252	-0.1187	-0.1524	-0.3262	-0.0604	-0.2019	0.0582	0.0209	-0.2191	0.1645	0	0
Average.Hole.Size	0.124	-0.0084	-0.1701	0.1061	0.2189	-0.447	-0.8058	0.0642	-0.1158	0.0785	-0.0804	0.0134	-0.0167	0.11	0.034	0.0201	-0.0011	-0.0079	-0.0498	0.0032	-0.022	-0.007	0.0012	0.004	-0.0029	0	0
Computation.Time	-0.2621	-0.1242	-0.125	0.2522	-0.1173	-0.0666	0.0593	0.0167	0.0334	0.0471	-0.0903	0.1937	-0.3001	0.1588	0.2259	-0.2382	0.1154	0.5934	0.1161	0.3895	0.0193	-0.1056	-0.0198	0.007	-0.0011	0	0
Average.Root.Orientation	0.1492	-0.1453	-0.363	0.0231	0.3226	0.0902	0.1645	0.1265	-0.0076	0.0187	-0.0384	0.0578	-0.0039	0.0144	-0.0285	-0.0066	0.0037	-0.0336	-0.0518	0.0427	0.0572	-0.109	0.8011	0.0148	-0.0025	0	0
Shallow.Angle.Frequency	-0.1405	0.1877	0.2167	-0.0968	-0.3871	-0.1542	-0.1378	-0.482	-0.0483	-0.0019	0.0293	-0.0641	0.0121	-0.0135	0.0229	-0.0086	-0.0134	0.018	-0.0049	0.0197	0.0166	-0.0565	0.436	0.0053	-0.0005	-0.5109	0.0012
Medium.Angle.Frequency	-0.0697	-0.0605	0.4176	0.1344	0.01	0.1073	-0.1096	0.7235	0.0879	-0.0914	0.0143	-0.0767	-0.0481	-0.0356	-0.0015	-0.0123	0.0041	-0.0023	0.0159	0.0003	0.0235	-0.0153	0.0862	-0.0056	0.001	-0.4664	0.0011
Steep.Angle.Frequency	0.1444	-0.0938	-0.423	-0.0183	0.2674	0.0398	0.1682	-0.1263	-0.0226	0.0604	-0.0299	0.0949	0.0225	0.0326	-0.0152	0.014	0.0069	-0.0112	-0.0068	-0.0141	-0.027	0.0499	-0.3641	-0.0001	-0.0004	-0.7222	0.0017
Fine.Diameter.Frequency	0.016	-0.3524	0.0317	-0.0882	-0.0408	0.193	-0.1571	-0.0929	0.0622	-0.0362	-0.0968	0.023	-0.005	-0.1718	0.0387	0.028	-0.2918	0.062	0.0147	-0.0073	-0.1394	-0.1511	-0.0144	0.0306	-0.0007	-0.0018	-0.7842
Medium.Diameter.Frequency	0.0073	0.2987	-0.1258	0.006	-0.0663	-0.3813	0.2282	0.1767	-0.2808	-0.4857	0.0136	0.0666	0.1258	0.0613	0.054	-0.0909	0.3144	-0.0953	0.0609	0.0164	-0.0165	0.057	0.0022	0.0069	0.0164	-0.001	-0.4426
Coarse.Diameter.Frequency	-0.0363	0.3315	0.0709	0.1529	0.1412	0.04	0.051	-0.0124	0.1736	0.5597	0.1607	-0.1092	-0.119	0.2473	-0.1246	0.0421	0.2063	-0.0148	-0.0884	-0.0035	0.2681	0.2144	0.0238	-0.0623	-0.0155	-0.001	-0.4349
